# Supplementary material for: Trematode Diplostomum pseudospathaceum inducing differential immune gene expression in sexual and gynogenetic gibel carp (Carassius gibelio): parasites facilitating the coexistence of two reproductive forms of the invasive species
Source: Front Immunol. 2024 Jun 25;15:1392569. doi: 10.3389/fimmu.2024.1392569 (PMC11231671; doi:10.3389/fimmu.2024.1392569)
Supplement: Supplementary file 1 [file Table_1.xlsx]

## Sheet: Suplementary table 1_new.xls
Supplementary table 1. Numbers of input reads, uniquely- and multi-mapped reads per sample. Ctrl – non-infected (control) fish, Inf – infected fish, 2n – diploid fish, 3n – triploid fish, m – males, f – females.
Sample	Number of input reads	Number of uniquely mapped reads	Number of reads mapped to multiple loci
Inf_3n_m_rep1	15249473	13269263	1529184
Inf_3n_m_rep2	15901729	13813338	1623016
Inf_3n_f_rep1	14628494	12586913	1601463
Inf_3n_f_rep2	16274921	14020551	1745390
Inf_3n_f_rep3	15462192	12969307	1766857
Inf_2n_m_rep1	14492796	12366945	1580634
Inf_2n_f_rep1	22256063	19298566	2277791
Inf_2n_f_rep3	14165809	12178463	1632571
Inf_2n_f_rep4	13051856	11216372	1313910
Inf_2n_f_rep5	13428007	11655943	1384648
Ctrl_3n_m_rep1	14200954	12208283	1360123
Ctrl_3n_m_rep2	15254563	13122408	1574211
Ctrl_3n_m_rep3	16572500	14249134	1624296
Ctrl_3n_f_rep1	20868159	17897823	2166877
Ctrl_2n_m_rep1	15442080	13275725	1550725
Ctrl_2n_f_rep1	15483648	13456890	1578409
Ctrl_2n_f_rep2	11227388	9670223	979677
Ctrl_2n_m_rep3	18076321	15671589	1849274
