# Supplementary material for: Trematode Diplostomum pseudospathaceum inducing differential immune gene expression in sexual and gynogenetic gibel carp (Carassius gibelio): parasites facilitating the coexistence of two reproductive forms of the invasive species
Source: Front Immunol. 2024 Jun 25;15:1392569. doi: 10.3389/fimmu.2024.1392569 (PMC11231671; doi:10.3389/fimmu.2024.1392569)
Supplement: Supplementary file 2 [file Table_2.xlsx]

## Sheet: List1
Supplementary table 2. Analysis of stability of reference genes
Gene name	Average M-value	Stability (Ln(1/Average M))	Number of samples	Evaluation of stability
rplp0	0.467	0.761	16	Ideal
α-tubulin	0.467	0.761	16	Ideal
rpl8	0.519	0.657	16	Acceptable
18S	0.697	0.361	16	Acceptable
