# Supplementary material for: Trematode Diplostomum pseudospathaceum inducing differential immune gene expression in sexual and gynogenetic gibel carp (Carassius gibelio): parasites facilitating the coexistence of two reproductive forms of the invasive species
Source: Front Immunol. 2024 Jun 25;15:1392569. doi: 10.3389/fimmu.2024.1392569 (PMC11231671; doi:10.3389/fimmu.2024.1392569)
Supplement: Supplementary file 3 [file Table_3.xlsx]

## Sheet: List1
Supplementary table 3. List of the differently expressed genes after D. pseudospathaceum infection in gynogenetic and sexual gibel carp.
ensembl	Gene symbol	baseMean	padj	sexual gibel carp	gynogenetic gibel carp
ENSCARG00000008735	txnipa	12579	0.00339563	upregulated	downregulated
ENSCARG00000006295	vcam1b	7635.3	0.000988181	upregulated	downregulated
ENSCARG00000057465	fkbp5	4384.47	0.00642455	upregulated	downregulated
ENSCARG00000047531	tinagl1	2965.16	0.0286782	upregulated	downregulated
ENSCARG00000002854	ahnak	2106.16	0.00343274	downregualted	downregulated
ENSCARG00000004807	nfkbiab	2029.52	1.8194e-05	upregulated	downregulated
ENSCARG00000056152	nr1d2a	1877.12	0.00199668	upregulated	downregulated
ENSCARG00000049332	agtr2	1721.23	0.000298065	upregulated	downregulated
ENSCARG00000009992	clic2	1644.74	0.000191416	upregulated	downregulated
ENSCARG00000001258	ccr9a	1643	0.00192869	upregulated	downregulated
ENSCARG00000022851	pik3r1	1488.42	0.00588626	upregulated	downregulated
ENSCARG00000030178	klf2a	1321.19	0.0204105	upregulated	downregulated
ENSCARG00000019306	hif1al	1304.59	0.026712	upregulated	downregulated
ENSCARG00000039580	mknk2b	1280.33	0.00418393	upregulated	downregulated
ENSCARG00000025352	arrdc2	1177.84	0.000382246	upregulated	downregulated
ENSCARG00000031215	tln1	1139.59	0.00392021	downregualted	downregulated
ENSCARG00000000387	cavin2b	1108.24	0.0193234	upregulated	downregulated
ENSCARG00000058118	dusp1	1060.8	0.0143287	upregulated	downregulated
ENSCARG00000010621	ip6k2a	1051.75	0.0307028	upregulated	downregulated
ENSCARG00000023278	g6pca.2	1039.86	0.00013256	upregulated	downregulated
ENSCARG00000021181	si:ch1073-459j12.1	1002.26	0.0286782	downregualted	downregulated
ENSCARG00000007230	ddit4	953.244	0.0104673	upregulated	downregulated
ENSCARG00000029246	irf2bp2a	939.213	0.00270275	upregulated	downregulated
ENSCARG00000006820	cxcr4b	935.879	0.00323335	upregulated	downregulated
ENSCARG00000064518	rgs13	900.181	0.00867081	upregulated	downregulated
ENSCARG00000011316	pbxip1b	897.5	0.0382508	upregulated	downregulated
ENSCARG00000008952	nfkbiaa	895.77	0.0240486	upregulated	downregulated
ENSCARG00000006194	gadd45ba	888.562	0.000141035	upregulated	downregulated
ENSCARG00000070124	dusp6	887.421	0.00241731	upregulated	downregulated
ENSCARG00000012891	per1b	876.429	0.0007852	upregulated	downregulated
ENSCARG00000048114	bhlhe40	856.851	0.0219725	upregulated	downregulated
ENSCARG00000005442	prelid3b	856.073	0.00364442	upregulated	downregulated
ENSCARG00000031059	tsc22d3	855.955	0.000557929	upregulated	downregulated
ENSCARG00000007969	stk17al	830.83	0.0355878	upregulated	downregulated
ENSCARG00000066342	ccn2a	807.578	0.00157191	upregulated	downregulated
ENSCARG00000068355	col4a2	801.959	0.0194107	downregualted	downregulated
ENSCARG00000006176	ZFP36L2	772.058	0.0183295	upregulated	downregulated
ENSCARG00000032012	cebpd	771.275	0.00117476	upregulated	downregulated
ENSCARG00000054702	SYNPO	765.988	0.00444107	downregualted	downregulated
ENSCARG00000045117	pdk2b	747.181	0.00719921	upregulated	downregulated
ENSCARG00000069258	zeb2a	737.742	0.00988629	downregualted	downregulated
ENSCARG00000042231	csrnp1b	735.464	0.00296544	upregulated	downregulated
ENSCARG00000012238	rgs4	699.301	0.00599751	upregulated	downregulated
ENSCARG00000024344	vps72b	694.038	0.0220661	upregulated	downregulated
ENSCARG00000021301	nfil3-6	690.949	3.92023e-05	upregulated	downregulated
ENSCARG00000036847	notch1b	675.198	0.0142857	downregualted	downregulated
ENSCARG00000011385	csrnp1a	659.789	0.000109963	upregulated	downregulated
ENSCARG00000017786	nr5a1a	641.21	0.0189039	upregulated	downregulated
ENSCARG00000014054	cebpb	604.095	0.00288538	upregulated	downregulated
ENSCARG00000052195	chac1	591.255	0.00037928	upregulated	downregulated
ENSCARG00000023355	flt1	578.597	0.012853	upregulated	downregulated
ENSCARG00000041594	ets2	570.001	0.00102137	upregulated	downregulated
ENSCARG00000068040	SGK1	569.75	0.00254991	upregulated	downregulated
ENSCARG00000013607	tdh	560.316	0.0364078	upregulated	upregulated
ENSCARG00000018425	socs3a	546.197	0.00948469	upregulated	downregulated
ENSCARG00000068759	rasgef1ba	539.052	0.000285664	upregulated	downregulated
ENSCARG00000023016	btg1	536.672	0.0389585	upregulated	downregulated
ENSCARG00000068158	col4a1	523.024	0.00241731	upregulated	downregulated
ENSCARG00000002349	lrrc32	520.12	0.00013256	upregulated	downregulated
ENSCARG00000011574	plk3	519.539	0.00136924	upregulated	downregulated
ENSCARG00000022446	ppp1r15a	507.008	0.017592	upregulated	downregulated
ENSCARG00000054463	TSC22D3	486.076	6.20134e-05	upregulated	downregulated
ENSCARG00000050083	plin2	482.407	0.000585598	upregulated	downregulated
ENSCARG00000027559	per2	481.296	0.0292507	downregualted	downregulated
ENSCARG00000029368	irs2a	477.885	0.00690818	upregulated	downregulated
ENSCARG00000055056	grasp	472.584	0.000230053	upregulated	downregulated
ENSCARG00000067515	atp1b1a	462.762	0.0271075	upregulated	downregulated
ENSCARG00000025727	tgm2b	461.093	0.0022963	upregulated	downregulated
ENSCARG00000019746	cited4a	447.288	6.20134e-05	upregulated	downregulated
ENSCARG00000009545	irf2bp2b	436.402	3.92023e-05	upregulated	downregulated
ENSCARG00000023494	daam2	410.781	0.031687	downregualted	downregulated
ENSCARG00000020529	itgb3a	409.264	0.0425231	upregulated	downregulated
ENSCARG00000063266	igfbp1a	408.576	0.000382246	upregulated	downregulated
ENSCARG00000006438	PPTC7	403.056	0.000398274	upregulated	downregulated
ENSCARG00000005649	znf395b	399.073	0.00186284	upregulated	upregulated
ENSCARG00000064814	gpbar1	396.424	0.000210116	upregulated	downregulated
ENSCARG00000017851	fli1a	391.482	0.0119406	upregulated	downregulated
ENSCARG00000006600	dlc1	389.565	0.039969	upregulated	downregulated
ENSCARG00000004862	ptger4b	389.025	0.00843784	upregulated	downregulated
ENSCARG00000001731	FAM13A	386.319	0.000191416	upregulated	downregulated
ENSCARG00000031886	RGS13	382.965	0.0407959	upregulated	downregulated
ENSCARG00000026524	nr1d1	370.056	0.00121784	upregulated	downregulated
ENSCARG00000008249	igfbp1b	370.006	0.000272117	upregulated	upregulated
ENSCARG00000007758	sla2	368.449	0.00030634	upregulated	downregulated
ENSCARG00000000667	pnp5a	366.84	0.00296544	upregulated	downregulated
ENSCARG00000002562	col1a1b	366.337	0.0453389	upregulated	downregulated
ENSCARG00000011410	plekhg5a	356.002	0.0235995	upregulated	downregulated
ENSCARG00000019182	mxra8b	353.537	0.0269206	upregulated	downregulated
ENSCARG00000021386	exoc3l2b	344.343	0.0240486	upregulated	downregulated
ENSCARG00000006287	grem2b	339.565	0.0383802	upregulated	downregulated
ENSCARG00000026568	snrkb	337.96	0.0385493	upregulated	downregulated
ENSCARG00000021905	trib3	331.779	5.43198e-05	upregulated	downregulated
ENSCARG00000012648	map3k8	329.364	0.0026465	upregulated	downregulated
ENSCARG00000065303	apln	327.255	0.00766485	downregualted	downregulated
ENSCARG00000045621	zfp36l2	314.762	0.000456796	upregulated	downregulated
ENSCARG00000002122	plk2b	314.707	0.00250029	upregulated	downregulated
ENSCARG00000014963	mrc1b	313.915	0.0425231	upregulated	downregulated
ENSCARG00000027563	cry2	313.697	7.11021e-05	upregulated	downregulated
ENSCARG00000004657	adamts1	313.319	0.0100199	upregulated	downregulated
ENSCARG00000027142	mtus1b	311.876	0.0124865	upregulated	downregulated
ENSCARG00000051154	elk3	311.477	0.0235995	upregulated	downregulated
ENSCARG00000006574	pim1	306.402	0.00571466	upregulated	downregulated
ENSCARG00000068616	si:ch211-132b12.7	304.453	0.000298065	upregulated	downregulated
ENSCARG00000045892	cebpa	301.983	0.000501164	upregulated	downregulated
ENSCARG00000014227	afap1l1b	295.798	0.0373782	upregulated	downregulated
ENSCARG00000039072	fosl2	290.296	0.0189641	upregulated	downregulated
ENSCARG00000002948	pptc7a	288.083	0.0046115	upregulated	downregulated
ENSCARG00000038184	ier5	281.595	0.0318146	upregulated	downregulated
ENSCARG00000002392	ftr82	278.145	0.010345	upregulated	downregulated
ENSCARG00000069284	skilb	274.181	0.0431515	upregulated	downregulated
ENSCARG00000042052	per1a	270.932	0.000412881	upregulated	upregulated
ENSCARG00000022503	rgcc	270.428	0.00017758	upregulated	downregulated
ENSCARG00000053004	kdm6ba	262.524	0.00290071	upregulated	downregulated
ENSCARG00000032192	stard13b	261.727	0.0114668	upregulated	downregulated
ENSCARG00000054411	fam43a	261.555	0.0069512	upregulated	downregulated
ENSCARG00000017004	tnfaip3	254.202	0.00181724	upregulated	downregulated
ENSCARG00000007496	midn	252.812	0.0138826	upregulated	downregulated
ENSCARG00000011590	net1	252.787	0.00467323	upregulated	downregulated
ENSCARG00000036904	slc2a1b	249.614	0.00654154	upregulated	downregulated
ENSCARG00000005819	layna	248.844	0.0385493	upregulated	downregulated
ENSCARG00000026650	mcl1b	244.519	0.0292628	upregulated	downregulated
ENSCARG00000011235	arl5c	243.803	0.014695	upregulated	downregulated
ENSCARG00000012028	SPRY3	243.759	0.00029863	upregulated	downregulated
ENSCARG00000069571	raph1b	235.803	0.0373782	downregualted	downregulated
ENSCARG00000052090	dll4	234.547	0.000451342	upregulated	downregulated
ENSCARG00000045716	dbpb	231.152	4.55593e-05	upregulated	upregulated
ENSCARG00000061457	arl4ab	230.888	0.0389866	upregulated	downregulated
ENSCARG00000007495	jun	227.298	0.00467323	upregulated	downregulated
ENSCARG00000029578	plce1	224.797	0.0453389	downregualted	downregulated
ENSCARG00000014370	slc66a1	220.603	0.0431515	upregulated	downregulated
ENSCARG00000020546	ciarta	214.817	4.4818e-08	upregulated	downregulated
ENSCARG00000028274	agxtb	213.679	0.0176086	upregulated	downregulated
ENSCARG00000031842	fzd7b	213.665	0.0215998	downregualted	upregulated
ENSCARG00000054923	cipcb	211.827	0.0186851	upregulated	upregulated
ENSCARG00000007469	pde4bb	211.519	0.0142857	upregulated	downregulated
ENSCARG00000004861	DGKD	210.387	0.0497153	downregualted	downregulated
ENSCARG00000020207	mthfd1b	210.224	0.0218244	downregualted	upregulated
ENSCARG00000007739	smtna	206.847	0.00436094	upregulated	downregulated
ENSCARG00000058317	pde4ba	205.108	0.00888353	upregulated	downregulated
ENSCARG00000010981	robo1	203.533	0.0364078	downregualted	downregulated
ENSCARG00000024176	spry4	200.258	0.0385221	upregulated	downregulated
ENSCARG00000058869	matk	198.548	0.0377231	upregulated	downregulated
ENSCARG00000004155	plvapa	196.926	0.0131576	upregulated	downregulated
ENSCARG00000002515	cmip	195.455	0.0425592	upregulated	downregulated
ENSCARG00000033109	ssh2a	195.194	0.0489511	upregulated	downregulated
ENSCARG00000057432	smad6b	194.32	0.0136635	upregulated	downregulated
ENSCARG00000068794	si:ch73-335l21.4	190.329	0.00436094	upregulated	downregulated
ENSCARG00000015985	eogt	189.517	0.0107229	upregulated	downregulated
ENSCARG00000030443	PLPP1	186.021	0.0128075	upregulated	downregulated
ENSCARG00000047121	trioa	185.307	0.0103788	upregulated	downregulated
ENSCARG00000019103	stard13a	182.91	0.0174962	upregulated	downregulated
ENSCARG00000021859	dock6	181.185	0.0265217	upregulated	downregulated
ENSCARG00000029355	dusp5	179.792	0.0102485	upregulated	downregulated
ENSCARG00000010683	rtn4rl2a	179.192	0.000586662	upregulated	downregulated
ENSCARG00000007001	ppp3cb	176.805	0.0103492	upregulated	downregulated
ENSCARG00000040722	tlr5a	176.421	0.00599751	upregulated	downregulated
ENSCARG00000015909	rhpn2	174.749	0.0171982	upregulated	downregulated
ENSCARG00000030417	pptc7b	172.496	0.0425231	upregulated	downregulated
ENSCARG00000041571	acsbg2	168.815	0.000334468	upregulated	downregulated
ENSCARG00000022107	smad1	167.152	0.00421618	upregulated	downregulated
ENSCARG00000020379	cdh11	166.021	0.0387728	upregulated	downregulated
ENSCARG00000066351	mapk6	161.776	0.0131576	upregulated	downregulated
ENSCARG00000023559	nr4a3	159.795	8.18441e-05	upregulated	downregulated
ENSCARG00000021533	gadd45ab	159.775	0.000109963	upregulated	downregulated
ENSCARG00000017905	zgc:122979	159.693	0.000398274	upregulated	downregulated
ENSCARG00000050037	wsb1	156.338	0.0090893	upregulated	downregulated
ENSCARG00000008230	dnajc16	155.591	0.0497366	upregulated	downregulated
ENSCARG00000069673	znf395a	154.088	0.000109963	upregulated	downregulated
ENSCARG00000017526	TENM3	153.055	0.0363435	upregulated	downregulated
ENSCARG00000067574	sowahd	149.571	0.0218812	upregulated	downregulated
ENSCARG00000025353	rgs9a	146.887	7.31287e-05	upregulated	downregulated
ENSCARG00000024658	phospho1	145.728	0.0310271	upregulated	downregulated
ENSCARG00000008404	ppdpfa	138.324	0.0407959	upregulated	upregulated
ENSCARG00000031878	rgs2	130.887	0.000441761	upregulated	downregulated
ENSCARG00000054013	csnk1db	130.289	0.0297476	upregulated	downregulated
ENSCARG00000011481	tshz3b	125.081	0.00619758	downregualted	downregulated
ENSCARG00000031722	wnt5b	123.283	0.00468283	upregulated	downregulated
ENSCARG00000027206	srgap2	119.413	0.011591	upregulated	downregulated
ENSCARG00000007414	clcn5b	118.814	0.0448213	upregulated	downregulated
ENSCARG00000014224	plekha7b	118.675	0.000272117	upregulated	downregulated
ENSCARG00000068764	itpkcb	117.32	0.00164363	upregulated	downregulated
ENSCARG00000069415	tnfrsfa	116.678	0.0431993	upregulated	downregulated
ENSCARG00000042826	arrdc3b	114.722	0.0125847	upregulated	downregulated
ENSCARG00000029474	acp5b	112.914	0.0382508	upregulated	downregulated
ENSCARG00000026930	adam8a	112.046	0.0105454	upregulated	downregulated
ENSCARG00000069955	arntl1a	110.872	0.0192579	downregualted	upregulated
ENSCARG00000058861	nr0b2a	108.818	0.00888353	upregulated	downregulated
ENSCARG00000058903	SLC7A1	108.586	0.0069512	upregulated	downregulated
ENSCARG00000007592	cdc42ep1a	107.836	0.0371852	upregulated	downregulated
ENSCARG00000006278	phactr4a	106.52	0.0371902	downregualted	downregulated
ENSCARG00000005960	dcaf5	106.021	0.0272587	downregualted	upregulated
ENSCARG00000002603	ube2g1a	105.048	0.00636201	downregualted	upregulated
ENSCARG00000028649	slc2a3b	103.474	0.0302241	upregulated	downregulated
ENSCARG00000023185	pmp22b	102.025	0.0145097	upregulated	downregulated
ENSCARG00000048135	znf503	101.264	4.55593e-05	downregualted	upregulated
ENSCARG00000040507	smad7	100.537	0.0496532	upregulated	downregulated
ENSCARG00000039847	ehd4	99.3176	0.000189606	upregulated	downregulated
ENSCARG00000013713	prss23	98.6958	0.0378359	upregulated	upregulated
ENSCARG00000044228	osgn1	98.5004	0.00592245	downregualted	upregulated
ENSCARG00000021741	arhgef2	97.6751	0.0337855	upregulated	downregulated
ENSCARG00000023221	exosc4	97.2414	0.0199503	downregualted	upregulated
ENSCARG00000011449	sntb2	96.5726	0.0199503	upregulated	downregulated
ENSCARG00000020120	ankrd37	96.4094	0.00192869	upregulated	downregulated
ENSCARG00000039255	glsa	94.3776	0.0246659	upregulated	downregulated
ENSCARG00000034048	ube2g2	93.969	0.0183149	downregualted	upregulated
ENSCARG00000003932	angptl4	93.8591	0.0496532	upregulated	downregulated
ENSCARG00000018206	CDH2	90.017	0.0389866	upregulated	downregulated
ENSCARG00000068143	irs2b	87.7736	0.00037928	upregulated	downregulated
ENSCARG00000023004	dbpa	86.2378	3.07298e-06	upregulated	downregulated
ENSCARG00000014619	SYDE1	85.4583	0.0425231	upregulated	downregulated
ENSCARG00000024174	cux1a	82.8549	0.017592	downregualted	downregulated
ENSCARG00000030254	dusp4	81.8881	0.0218244	upregulated	downregulated
ENSCARG00000028186	socs1a	81.0005	0.0175243	upregulated	downregulated
ENSCARG00000003067	ryr1b	80.4519	0.0431993	upregulated	downregulated
ENSCARG00000012251	lysmd2	80.207	0.0433337	downregualted	upregulated
ENSCARG00000008683	thbs1a	79.3885	0.000585598	upregulated	downregulated
ENSCARG00000002825	timm23a	78.5476	0.0285364	downregualted	upregulated
ENSCARG00000015794	NAV1	78.4941	0.0386792	downregualted	downregulated
ENSCARG00000047318	acsl4b	76.387	0.00288538	upregulated	downregulated
ENSCARG00000012753	ngfb	76.0722	0.0497153	upregulated	downregulated
ENSCARG00000050284	bhlhe41	74.9678	0.0112724	upregulated	downregulated
ENSCARG00000030113	acbd3	74.6003	0.0453389	downregualted	upregulated
ENSCARG00000031274	lrp5	74.4633	0.0396536	downregualted	downregulated
ENSCARG00000001412	si:ch211-157p22.10	74.0126	0.0108231	upregulated	downregulated
ENSCARG00000016269	rorca	73.6578	0.0190205	downregualted	upregulated
ENSCARG00000011735	esm1	71.5967	0.0387728	upregulated	downregulated
ENSCARG00000028538	sbk3	70.3798	0.000398274	upregulated	downregulated
ENSCARG00000007313	rorab	69.686	0.00186284	downregualted	downregulated
ENSCARG00000052816	TMEM63B	69.5658	0.0224755	downregualted	upregulated
ENSCARG00000023800	usp12a	68.7021	0.044246	downregualted	upregulated
ENSCARG00000062471	dennd4a	68.0445	0.0125903	upregulated	downregulated
ENSCARG00000032946	gbp	67.9063	0.00364442	upregulated	downregulated
ENSCARG00000040269	cipca	67.7371	9.7587e-05	upregulated	downregulated
ENSCARG00000038302	pygo1	66.5026	0.0293216	downregualted	upregulated
ENSCARG00000069909	btbd10a	65.1334	0.0193234	downregualted	upregulated
ENSCARG00000056807	si:dkey-79d12.5	64.6829	0.00888353	upregulated	downregulated
ENSCARG00000066720	col12a1a	63.7677	0.013099	upregulated	downregulated
ENSCARG00000045188	kcne4	63.4653	0.0192171	upregulated	downregulated
ENSCARG00000008042	fam102aa	63.0887	0.00318417	upregulated	downregulated
ENSCARG00000005779	il6	60.5394	0.00774628	upregulated	downregulated
ENSCARG00000006702	s1pr1	59.3101	0.00116476	upregulated	downregulated
ENSCARG00000005561	mecom	58.9833	0.0176086	upregulated	downregulated
ENSCARG00000046763	jtb	58.969	0.0125771	downregualted	upregulated
ENSCARG00000014269	chpf2	58.7331	0.0335364	downregualted	upregulated
ENSCARG00000026337	adra2a	58.1856	0.0107776	upregulated	downregulated
ENSCARG00000030725	krt15	58.0045	0.0207909	upregulated	upregulated
ENSCARG00000023638	junba	57.986	9.7587e-05	upregulated	downregulated
ENSCARG00000011973	bag1	56.9308	0.0292507	downregualted	upregulated
ENSCARG00000022607	adprhl2	55.7809	0.0427785	downregualted	upregulated
ENSCARG00000065347	xpnpep2	55.2986	0.0108231	upregulated	downregulated
ENSCARG00000038000	cdkn1bb	55.2186	0.0016431	upregulated	downregulated
ENSCARG00000018175	timp2b	54.5245	0.0489046	upregulated	downregulated
ENSCARG00000031055	znf148	54.336	0.0425231	downregualted	upregulated
ENSCARG00000062739	mical2a	54.2438	0.00287201	upregulated	downregulated
ENSCARG00000037881	nfil3-5	53.0047	0.01461	downregualted	downregulated
ENSCARG00000055779	dcun1d5	52.099	0.0363435	downregualted	upregulated
ENSCARG00000069986	GNA13	51.9413	0.0450366	upregulated	downregulated
ENSCARG00000062445	rps6ka3b	50.1237	0.0382508	upregulated	downregulated
ENSCARG00000004512	ddit3	49.9669	0.0333237	upregulated	downregulated
ENSCARG00000004231	pom121	49.8736	0.0375322	downregualted	upregulated
ENSCARG00000056751	pole4	48.8919	0.038334	upregulated	downregulated
ENSCARG00000034005	fstl3	48.888	0.0174962	upregulated	downregulated
ENSCARG00000017084	neo1a	48.4537	0.0107776	downregualted	downregulated
ENSCARG00000036968	smcr8a	46.823	0.0210324	downregualted	upregulated
ENSCARG00000011653	lsp1a	46.1683	0.0307597	upregulated	downregulated
ENSCARG00000030264	inppl1b	45.6517	0.0364078	upregulated	downregulated
ENSCARG00000026210	bloc1s2	44.7953	0.00774628	downregualted	upregulated
ENSCARG00000007212	fosb	44.2139	0.00296544	upregulated	downregulated
ENSCARG00000030388	tnfrsf18	41.3518	0.0270052	upregulated	downregulated
ENSCARG00000066280	myrf	40.5065	0.0388681	upregulated	downregulated
ENSCARG00000065388	cxxc5a	39.3627	0.0223465	upregulated	downregulated
ENSCARG00000068744	crispld2	38.7307	0.0433342	upregulated	downregulated
ENSCARG00000024323	DUSP8	38.0327	0.0145097	upregulated	downregulated
ENSCARG00000006616	gpr132b	37.5511	0.0197154	upregulated	downregulated
ENSCARG00000053985	mn1a	37.2955	0.044246	upregulated	downregulated
ENSCARG00000069419	fam189a1	37.0452	0.0381877	upregulated	downregulated
ENSCARG00000039290	kif26ab	36.6418	0.00948469	upregulated	downregulated
ENSCARG00000036417	gadd45aa	35.6428	0.00509083	upregulated	downregulated
ENSCARG00000005117	drosha	34.3646	0.0450366	upregulated	downregulated
ENSCARG00000024403	cdk8	33.511	0.0307597	downregualted	upregulated
ENSCARG00000000618	si:ch211-106h4.9	32.7566	0.0148549	upregulated	downregulated
ENSCARG00000009742	lrp2a	32.2271	0.0397112	upregulated	downregulated
ENSCARG00000029291	cremb	31.3321	0.00944023	upregulated	downregulated
ENSCARG00000010735	hmcn2	31.1813	0.00865255	downregualted	downregulated
ENSCARG00000014443	nrarpa	29.8182	0.0109559	upregulated	downregulated
ENSCARG00000014115	slc7a3a	29.7534	5.41e-05	upregulated	downregulated
ENSCARG00000040195	wdr20b	28.2627	0.0258098	downregualted	upregulated
ENSCARG00000054437	purbb	27.9858	0.0431993	upregulated	downregulated
ENSCARG00000004505	RHOG	27.1054	0.0476807	downregualted	upregulated
ENSCARG00000008146	dlb	26.5962	0.0445185	upregulated	downregulated
ENSCARG00000024885	stm	26.5722	0.000191416	upregulated	downregulated
ENSCARG00000035563	msra	26.1152	0.0103788	downregualted	upregulated
ENSCARG00000065379	SH2D7	26.1021	0.0188125	upregulated	downregulated
ENSCARG00000003383	abhd15a	26.0546	0.0219725	downregualted	upregulated
ENSCARG00000066675	si:ch211-1a19.3	24.3906	0.033219	upregulated	downregulated
ENSCARG00000011979	bbc3	24.3289	0.024278	upregulated	downregulated
ENSCARG00000025556	si:dkey-276j7.2	24.196	0.0207909	upregulated	downregulated
ENSCARG00000052049	zbtb1	23.1134	0.0245034	downregualted	upregulated
ENSCARG00000024515	eva1a	22.9148	0.0198744	upregulated	downregulated
ENSCARG00000016502	efna1a	21.7464	0.000274172	upregulated	downregulated
ENSCARG00000004627	zbtb39	21.5673	0.00774628	downregualted	upregulated
ENSCARG00000024669	arrdc3a	20.8568	0.011591	upregulated	downregulated
