# Supplementary material for: Trematode Diplostomum pseudospathaceum inducing differential immune gene expression in sexual and gynogenetic gibel carp (Carassius gibelio): parasites facilitating the coexistence of two reproductive forms of the invasive species
Source: Front Immunol. 2024 Jun 25;15:1392569. doi: 10.3389/fimmu.2024.1392569 (PMC11231671; doi:10.3389/fimmu.2024.1392569)
Supplement: Supplementary file 4 [file Table_4.xlsx]

## Sheet: immune genes
Supplementary table 4. List of selected differently expressed genes revealed by Ensembl, Zfin and GeneCards databases to be associated with immune response processes. The description of gene functions according to these databases is included.
Ensembl ID	Gene name	Gene description	Gene function	Padj	Sexual group	Gynogenetic group
ENSCARG00000008249	igfbp1b	insulin-like growth factor binding protein 1b	Enables insulin-like growth factor I binding activity and insulin-like growth factor II binding activity. Involved in regulation of insulin-like growth factor receptor signaling pathway.	0.0003	upregulated	downregulated
ENSCARG00000063266	igfbp1a	insulin-like growth factor binding protein 1a	Enables insulin-like growth factor I binding activity and insulin-like growth factor II binding activity. Involved in regulation of insulin-like growth factor receptor signaling pathway.	0.0004	upregulated	downregulated
ENSCARG00000006194	gadd45ba	growth arrest and DNA-damage-inducible, beta a	Involved in regulation of cell cycle. Acts upstream of or within several processes, including regulation of glomerular visceral epithelial cell apoptotic process; response to methylmercury; and somitogenesis.	0.0001	upregulated	downregulated
ENSCARG00000007230	ddit4	DNA-damage-inducible transcript 4	Involved in apoptotic process; negative regulation of TOR signaling; and response to hypoxia. Acts upstream of or within dorsal/ventral pattern formation.	0.0105	upregulated	downregulated
ENSCARG00000023559	nr4a3	nuclear receptor 4a3	Any process that results in a change in state or activity of a cell (in terms of movement, secretion, enzyme production, gene expression) because of a corticotropin-releasing hormone stimulus.	0.0001	upregulated	downregulated
ENSCARG00000001258	ccr9a	chemokine (C-C motif) receptor 9a	Is predicted to enable C-C chemokine binding activity and C-C chemokine receptor activity.	0.0019	upregulated	downregulated
ENSCARG00000058118	dusp1	dual specificity phosphatase 1	Is predicted to enable MAP kinase tyrosine/serine/threonine phosphatase activity; mitogen-activated protein kinase binding activity; and protein tyrosine/threonine phosphatase activity. Involved in endoderm formation; negative regulation of p38MAPK cascade; and protein dephosphorylation.	0.0143	upregulated	downregulated
ENSCARG00000005779	il6	interleukin 6	Encodes a cytokine that functions in inflammation and the maturation of B cells. The protein is primarily produced at sites of acute and chronic inflammation, where it is secreted into the serum and induces a transcriptional inflammatory response through interleukin 6 receptor, alpha. The functioning of this gene is implicated in a wide variety of inflammation-associated disease states.	0.0077	upregulated	downregulated
ENSCARG00000018425	socs3a	suppressor of cytokine signaling 3a	Is predicted to enable 1-phosphatidylinositol-3-kinase regulator activity. Involved in phosphatidylinositol phosphate biosynthetic process.	0.0095	upregulated	downregulated
ENSCARG00000001731	fam13a	family with sequence similarity 13 member A	Is expressed in several structures, including eye; lens placode; peripheral olfactory organ; solid lens vesicle; and yolk syncytial layer. Human ortholog(s) of this gene implicated in chronic obstructive pulmonary disease.	0.0002	upregulated	downregulated
ENSCARG00000006820	cxcr4b	chemokine (C-X-C motif), receptor 4b	Enables G protein-coupled chemoattractant receptor activity. Involved in several processes, including calcium-mediated signaling; nervous system development; and positive regulation of cytosolic calcium ion concentration.	0.0032	upregulated	downregulated
ENSCARG00000068143	irs2	Insulin receptor substrate 2	Encodes the insulin receptor substrate 2, a cytoplasmic signaling molecule that mediates effects of insulin, insulin-like growth factor 1, and other cytokines by acting as a molecular adaptor between diverse receptor tyrosine kinases and downstream effectors. The product of this gene is phosphorylated by the insulin receptor tyrosine kinase upon receptor stimulation, as well as by an interleukin …	0.0004	upregulated	downregulated
ENSCARG00000065379	sh2d7	SH2 domain containing 7	T-cell activation requires 2 signals: recognition of antigen by the T-cell receptor and a costimulatory signal provided primarily by CD28 in naive T cells. HSH2 is a target of both of these signaling pathways.	0.0188	upregulated	downregulated
ENSCARG00000052195	chac1	ChaC, cation transport regulator homolog 1 (E. coli)	Is predicted to enable Notch binding activity and gamma-glutamylcyclotransferase activity. Involved in negative regulation of Notch signaling pathway; negative regulation of protein processing; and neurogenesis.	0.0004	upregulated	downregulated
ENSCARG00000004807	nfkbiab	nuclear factor of kappa light polypeptide gene enhancer in B-cells inhibitor, alpha b	Is expressed in EVL; epidermis; lateral line system; vent; and ventricular zone. Human ortholog(s) of this gene implicated in several diseases, including childhood-onset asthma; hematologic cancer (multiple); hepatitis B; hepatitis C; and lung disease (multiple).	0	upregulated	downregulated
ENSCARG00000008683	thbs1	thrombospondin 1	The protein encoded by this gene is a subunit of a disulfide-linked homotrimeric protein. This protein is an adhesive glycoprotein that mediates cell-to-cell and cell-to-matrix interactions.	0.0006	upregulated	downregulated
ENSCARG00000030388	tnfrsf18	tumor necrosis factor receptor superfamily, member 18	Is predicted to enable tumor necrosis factor-activated receptor activity. Involved in positive regulation of cell adhesion. Acts upstream of or within negative regulation of apoptotic process. Predicted to be located in membrane. Predicted to be integral component of plasma membrane.	0.027	upregulated	downregulated
ENSCARG00000011979	bbc3	BCL2 binding component 3	This gene encodes an integral outer mitochondrial membrane protein that blocks the apoptotic death of some cells such as lymphocytes. Constitutive expression of BCL2, such as in the case of translocation of BCL2 to Ig heavy chain locus, is thought to be the cause of follicular lymphoma. Alternative splicing results in multiple transcript variants.	0.0243	upregulated	downregulated
ENSCARG00000049332	agtr2	angiotensin II receptor, type 2	Involved in G protein-coupled receptor signaling pathway and inflammatory response.	0.0003	upregulated	downregulated
ENSCARG00000029368	irs2a	insulin receptor substrate 2a	Is predicted to enable insulin receptor binding activity and phosphatidylinositol 3-kinase binding activity. Involved in insulin receptor signaling pathway. Acts upstream of or within response to hypoxia. Is expressed in germ ring; head; and liver. Human ortholog(s) of this gene implicated in type 2 diabetes mellitus.	0.0069	upregulated	downregulated
ENSCARG00000006295	vcam1b	vascular cell adhesion molecule 1b	Acts upstream of or within lymphangiogenesis.	0.001	upregulated	downregulated
ENSCARG00000036904	slc2a1	solute carrier family 2 member 1a	Enables glucose transmembrane transporter activity. Acts upstream of or within several processes, including endothelial cell development; glucose import; and vasculature development.	0.0065	upregulated	downregulated
ENSCARG00000068040	sgk1	serum/glucocorticoid regulated kinase 1	Is predicted to enable potassium channel regulator activity and protein serine/threonine kinase activity. Involved in intracellular signal transduction; neuron projection morphogenesis; and peptidyl-serine phosphorylation. Acts upstream of or within inflammatory response.	0.0025	upregulated	downregulated
ENSCARG00000024515	eva1a	eva-1 homolog A, regulator of programmed cell death	Predicted to be involved in apoptotic process and autophagy.	0.0199	upregulated	downregulated
ENSCARG00000022851	pik3r1	phosphoinositide-3-kinase, regulatory subunit 1 (alpha)	Is predicted to enable 1-phosphatidylinositol-3-kinase regulator activity. Involved in insulin receptor signaling pathway; phosphatidylinositol phosphate biosynthetic process; and regulation of phosphatidylinositol 3-kinase activity. Acts upstream of or within signal transduction.	0.0059	upregulated	downregulated
ENSCARG00000038000	cdkn1bb	cyclin-dependent kinase inhibitor 1Bb	This gene encodes a cyclin-dependent kinase inhibitor, which shares a limited similarity with CDK inhibitor CDKN1A/p21. The encoded protein binds to and prevents the activation of cyclin E-CDK2 or cyclin D-CDK4 complexes, and thus controls the cell cycle progression at G1.	0.0016	upregulated	downregulated
ENSCARG00000029474	acp5b	acid phosphatase 5b, tartrate resistant	Tartrate-resistant acid phosphatase (TRACP) is an enzyme that is expressed in high amounts by bone resorbing osteoclasts, inflammatory macrophages, and dendritic cells.	0.0383	upregulated	downregulated
ENSCARG00000004512	ddit3	DNA damage inducible transcript 3	This gene encodes a member of the CCAAT/enhancer-binding protein (C/EBP) family of transcription factors. The protein functions as a dominant-negative inhibitor by forming heterodimers with other C/EBP members, such as C/EBP and LAP (liver activator protein) and preventing their DNA binding activity.	0.0333	upregulated	downregulated
ENSCARG00000028186	socs1a	suppressor of cytokine signaling 1a	This gene encodes a member of the STAT-induced STAT inhibitor (SSI), also known as suppressor of cytokine signaling (SOCS), family. SSI family members are cytokine-inducible negative regulators of cytokine signaling. The protein encoded by this gene functions downstream of cytokine receptors and takes part in a negative feedback loop to attenuate cytokine signaling.	0.0175	upregulated	downregulated
ENSCARG00000034005	fstl3	follistatin like 3	Follistatin-like 3 is a secreted glycoprotein of the follistatin-module-protein family. It may have a role in leukemogenesis.	0.0175	upregulated	downregulated
ENSCARG00000066342	ccn2a	cellular communication network factor 2a	Is predicted to enable heparin binding activity and integrin binding activity. Involved in cell adhesion; negative regulation of cell death; and signal transduction. Acts upstream of or within with a negative effect on definitive hemopoiesis.	0.0016	upregulated	downregulated
ENSCARG00000036417	gadd45aa	growth arrest and DNA-damage-inducible, alpha, a	This gene is a member of a group of genes whose transcript levels are increased following stressful growth arrest conditions and treatment with DNA-damaging agents. The protein encoded by this gene responds to environmental stresses by mediating activation of the p38/JNK pathway via MTK1/MEKK4 kinase.	0.0051	upregulated	downregulated
ENSCARG00000017004	tnfaip3	tumor necrosis factor, alpha-induced protein 3	Is predicted to enable K63-linked polyubiquitin modification-dependent protein binding activity and thiol-dependent deubiquitinase. Involved in several processes, including cytoskeleton organization; positive regulation of Wnt signaling pathway; and protein deubiquitination.	0.0018	upregulated	downregulated
ENSCARG00000032946	gbp	glycogen synthase kinase binding protein	The protein encoded by this gene is a serine-threonine kinase belonging to the glycogen synthase kinase subfamily. It is a negative regulator of glucose homeostasis and is involved in energy metabolism, inflammation, ER-stress, mitochondrial dysfunction, and apoptotic pathways.	0.0036	upregulated	downregulated
ENSCARG00000004155	plvapa	plasmalemma vesicle associated protein a	Predicted to enable identical protein binding activity. Involved in MAPK cascade; positive regulation of cellular extravasation; and tumor necrosis factor-mediated signaling pathway.	0.0132	upregulated	downregulated
ENSCARG00000002515	cmip	c-Maf inducing protein	This gene encodes a c-Maf inducing protein that plays a role in T-cell signaling pathway.	0.0426	upregulated	downregulated
ENSCARG00000019306	hif1al	hypoxia inducible factor 1 subunit alpha, like	Enables beta-catenin binding activity and transcription cis-regulatory region binding activity. Involved in cellular response to hypoxia and regulation of transcription by RNA polymerase II. Acts upstream of or within several processes, including neuron apoptotic process; response to activity; and response to hypoxia.	0.0267	upregulated	downregulated
ENSCARG00000026650	mcl1b	MCL1 apoptosis regulator, BCL2 family member b	MCL1 is an anti-apoptotic BCL2 family member that is essential for the inhibition of the apoptotic pathway through the inhibition of BCL2 associated X (BAX) and BCL2 Antagonist/Killer 1 (BAK) activation.	0.0293	upregulated	downregulated
ENSCARG00000012648	map3k8	mitogen-activated protein kinase kinase kinase 8	This gene is an oncogene that encodes a member of the serine/threonine protein kinase family. The encoded protein reported to activate IkappaB kinases, and thus induce the nuclear production of NF-kappaB. This protein was also found to promote the production of TNF-alpha and IL-2 during T lymphocyte activation.	0.0026	upregulated	downregulated
ENSCARG00000029246	irf2bp2a	interferon regulatory factor 2 binding protein 2a	Is predicted to enable transcription corepressor activity. Involved in regulation of transcription by RNA polymerase II.	0.0027	upregulated	downregulated
ENSCARG00000006600	dlc1	DLC1 Rho GTPase activating protein	Is predicted to enable GTPase activator activity and lipid binding activity. Acts upstream of or within regulation of Rho protein signal transduction and signal transduction.	0.04	upregulated	downregulated
ENSCARG00000017084	neo1a	neogenin 1a	This gene encodes a cell surface protein that is a member of the immunoglobulin superfamily. The encoded protein consists of four N-terminal immunoglobulin-like domains, six fibronectin type III domains, a transmembrane domain and a C-terminal internal domain that shares homology with the tumor suppressor candidate gene DCC. This protein may be involved in cell growth and differentiation and in c…	0.0108	downregulated	downregulated
ENSCARG00000069415	tnfrsfa	tumor necrosis factor receptor superfamily, member a	This gene involved in TRAIL-activated apoptotic signaling pathway. Acts upstream of or within positive regulation of apoptotic process.	0.0432	upregulated	downregulated
ENSCARG00000014443	nrarpa	NOTCH regulated ankyrin repeat protein a	Involved in Notch signaling pathway. Acts upstream of or within negative regulation of Notch signaling pathway and positive regulation of canonical Wnt signaling pathway.	0.011	upregulated	downregulated
ENSCARG00000054013	csnk1db	casein kinase 1, delta b	This gene is a member of the casein kinase I (CKI) gene family whose members have been implicated in the control of cytoplasmic and nuclear processes, including DNA replication and repair. The encoded protein may also be involved in the regulation of apoptosis, circadian rhythm, microtubule dynamics, chromosome segregation, and p53-mediated effects on growth.	0.0297	upregulated	downregulated
ENSCARG00000007969	stk17al	serine/threonine kinase 17a like	Is predicted to enable protein serine/threonine kinase activity. Involved in intracellular signal transduction and positive regulation of apoptotic process. Acts upstream of or within protein phosphorylation.	0.0356	upregulated	downregulated
ENSCARG00000030264	inppl1b	inositol polyphosphate phosphatase-like 1b	The protein encoded by this gene is an SH2-containing 5'-inositol phosphatase that is involved in the regulation of insulin function. The encoded protein also plays a role in the regulation of epidermal growth factor receptor turnover and actin remodelling.	0.0364	upregulated	downregulated
ENSCARG00000009545	irf2bp2b	interferon regulatory factor 2 binding protein 2b	Enables DNA-binding transcription repressor activity, RNA polymerase II-specific and RNA polymerase II cis-regulatory region sequence-specific DNA binding activity. Involved in negative regulation of macrophage differentiation.	0	upregulated	downregulated
ENSCARG00000020529	itgb3a	integrin beta 3a	Is predicted to contribute to fibrinogen binding activity. Involved in several processes, including cell adhesion mediated by integrin; cell-matrix adhesion; and integrin-mediated signaling pathway. Acts upstream of or within platelet aggregation. Predicted to be part of integrin complex.	0.0425	upregulated	downregulated
ENSCARG00000069258	zeb2a	zinc finger E-box binding homeobox 2a	Is predicted to enable DNA-binding transcription factor activity, RNA polymerase II-specific and RNA polymerase II cis-regulatory region sequence-specific DNA binding activity. Involved in anatomical structure development and regulation of transcription by RNA polymerase II.	0.0099	downregulated	downregulated
ENSCARG00000008952	nfkbiaa	nuclear factor of kappa light polypeptide gene enhancer in B-cells inhibitor, alpha a	Acts upstream of or within negative regulation of hematopoietic progenitor cell differentiation and response to virus.	0.024	upregulated	downregulated
ENSCARG00000065303	apln	apelin	Enables apelin receptor binding activity. Involved in several processes, including coronary vasculature development; drinking behavior; and negative regulation of blood pressure. Acts upstream of or within with a positive effect on determination of heart left/right asymmetry and determination of liver left/right asymmetry. Acts upstream of or within ameboidal-type cell migration; circulatory syst…	0.0077	downregulated	downregulated
ENSCARG00000009992	clic2	chloride intracellular channel 2	Is predicted to enable chloride channel activity. Acts upstream of or within chloride transport; glutathione metabolic process; and regulation of ion transmembrane transport. Predicted to be part of chloride channel complex.	0.0002	upregulated	downregulated
ENSCARG00000011316	pbxip1b	pre-B-cell leukemia homeobox interacting protein 1b	Involved in regulation of Rho guanyl-nucleotide exchange factor activity.	0.0383	upregulated	downregulated
ENSCARG00000036847	notch1b	notch receptor 1b	Is predicted to enable calcium ion binding activity and signaling receptor activity. Involved in Notch signaling pathway. Predicted to be part of protein-containing complex.	0.0143	downregulated	downregulated
ENSCARG00000007001	ppp3cb	calcineurin	In metazoans, calcineurin is involved in cell commitment, organogenesis and organ development and immune function of T-lymphocytes. By a conserved mechanism, calcineurin phosphatase activates fungal Crz1 and mammalian NFATc by dephosphorylation and translocation of these transcription factors to the nucleus to regulate gene expression	0.0103	upregulated	downregulated
ENSCARG00000036968	smcr8a	Smith-Magenis syndrome chromosome region, candidate 8a	Enables protein kinase binding activity and protein kinase inhibitor activity. Contributes to guanyl-nucleotide exchange factor activity. Involved in negative regulation of macromolecule metabolic process; regulation of TOR signaling; and regulation of macroautophagy.	0.021	downregulated	upregulated
ENSCARG00000023800	usp12a	ubiquitin specific peptidase 12a	The protein encoded by this gene is a deubiquitylase that binds ERCC1, the catalytic subunit of the XPF-ERCC1 DNA repair endonuclease. This endonuclease is a critical regulator of DNA repair processes, and the deubiquitylase activity of the encoded protein is important for maintaining the DNA repair ability of XPF-ERCC1.	0.0442	downregulated	upregulated
ENSCARG00000044228	osgn1	xxidative stress induced growth inhibitor 1	This gene encodes an oxidative stress response protein that regulates cell death. Expression of the gene is regulated by p53 and is induced by DNA damage. It also appears to be a key regulator of both inflammatory and anti-inflammatory molecules. The loss of this protein correlates with uncontrolled cell growth and tumor formation.	0.0059	downregulated	upregulated
ENSCARG00000004627	zbtb39	zinc finger and BTB domain containing 39	Regulation of cytokine production and immune system.	0.0077	downregulated	upregulated
ENSCARG00000030178	klf2a	kruppel-like factor 2	This gene has transcription regulatory region sequence-specific DNA binding activity. It is also involved in circulatory system development; nitric oxide biosynthetic process; and regulation of cell fate specification.	0.0204105	upregulated	downregulated
ENSCARG00000014054	cebpb	CCAAT/enhancer-binding protein alpha	Predicted to have DNA binding activity and DNA-binding transcription factor activity. Involved in regulation of DNA methylation; response to bacterium; and response to yeast.	0.00288538	upregulated	downregulated
ENSCARG00000011574	plk3	polo like kinase 3	This gene produce protein for cellular localization signal, implicated in stress response and DNA damage response.	0.00136924	upregulated	downregulated
ENSCARG00000026524	nr1d1	Nuclear Receptor Subfamily 1 Group D Member 1	This gene exhibits DNA-binding transcription repressor activity, RNA polymerase II-specific and sequence-specific DNA binding activity. Involved in autophagy; circadian regulation of gene expression; and regulation of locomotor rhythm.	0.00121784	upregulated	downregulated
ENSCARG00000007758	sla2	Src Like Adaptor 2	This gene encodes an adapter protein, which negatively regulates T-cell receptor (TCR) signaling. It can inhibit T-cell antigen-receptor induced activation of nuclear factor of activated T-cells.	0.00030634	upregulated	downregulated
ENSCARG00000038184	ier5	immediate early response 5	This gene involved in the regulation of cell proliferation and resistance to thermal stress.	0.0318146	upregulated	downregulated
ENSCARG00000069284	skilb	SKI-like proto-oncogene b	This gene is predicted to act as a mediator of TGF-beta and BMP anti-inflammatory activities. It can suppress IL1R-TLR signaling through its direct interaction with PEL1, preventing NF-kappa-B activation, nuclear transport, and NF-kappa-B-mediated expression of pro-inflammatory genes.	0.0431515	upregulated	downregulated
ENSCARG00000012028	spry3	sprouty RTK signaling antagonist 3	This gene involved in negative regulation of MAPK cascade.	0.00029863	upregulated	downregulated
ENSCARG00000052090	dll4	delta like canonical Notch ligand 4	Predicted to have Notch binding activity. Involved in negative regulation of blood vessel endothelial cell migration; regulation of vascular endothelial growth factor receptor signaling pathway; and vasculature development.	0.000451342	upregulated	downregulated
ENSCARG00000047121	trioa	trio Rho guanine nucleotide exchange factor a	Predicted to have ATP binding activity; Rho guanyl-nucleotide exchange factor activity; and protein serine/threonine kinase activity.	0.0103788	upregulated	downregulated
ENSCARG00000026930	adam8a	ADAM metallopeptidase domain 8a	This gene exhibits metallopeptidase activity and protease binding activity. It is predicted to be involved in integrin-mediated signaling pathway and proteolysis. ADAM8 on leukocytes holds a proinflammatory function in acute lung inflammation by promoting alveolar leukocyte recruitment.	0.0105454	upregulated	downregulated
ENSCARG00000069955	arntl1a	aryl hydrocarbon receptor nuclear translocator-like 1a	This gene encodes protein regulates interferon-stimulated gene expression.	0.0192579	downregualted	upregulated
ENSCARG00000003932	angptl4	angiopoietin-related protein 4-like	Predicted to have enzyme inhibitor activity and signaling receptor binding activity. Involved in apoptotic process involved in blood vessel morphogenesis and response to bacterium.	0.0496532	upregulated	downregulated
ENSCARG00000008683	thbs1a	thrombospondin 1a	Predicted to have calcium ion binding activity; extracellular matrix binding activity; and heparin binding activity. Predicted to be involved in cell adhesion; inflammatory response; and negative regulation of angiogenesis.	0.000585598	upregulated	downregulated
ENSCARG00000011735	esm1	endothelial cell specific molecule 1	Predicted to have insulin-like growth factor binding activity. This gene also response to the inflammatory response, angiogenesis, and tumor cell growth.	0.0387728	upregulated	downregulated
ENSCARG00000028538	sbk3	SH3 domain binding kinase family member 3	Predicted to have MAP kinase kinase activity and protein serine/threonine kinase activity. Predicted to be involved in several processes, including activation of MAPK activity; signal transduction by protein phosphorylation; and stress-activated protein kinase signaling cascade.	0.000398274	upregulated	downregulated
ENSCARG00000006702	s1pr1	sphingosine-1-phosphate receptor 1	This gene exhibits lysophosphatidic acid receptor activity. Involved in several processes, including ameboidal-type cell migration; circulatory system development; and regulation of blood vessel remodeling. Required for normal egress of mature T-cells from the thymus into the blood stream and into peripheral lymphoid organs.	0.00116476	upregulated	downregulated
ENSCARG00000005561	mecom	MDS1 and EVI1 complex locus	Predicted to have metal ion binding activity and nucleic acid binding activity.	0.0176086	upregulated	downregulated
ENSCARG00000031055	znf148	zinc finger protein 148	Predicted to have DNA-binding transcription factor activity and transcription regulatory region sequence-specific DNA binding activity. Involved in hemopoiesis.	0.0425231	downregualted	upregulated
ENSCARG00000026210	bloc1s2	biogenesis of lysosomal organelles complex 1 subunit 2	Predicted to have gamma-tubulin binding activity. Involved in negative regulation of Notch signaling pathway and regulation of hematopoietic progenitor cell differentiation.	0.00774628	downregualted	upregulated
ENSCARG00000065388	cxxc5	CXXC finger protein 5	This gene may indirectly participate in activation of the NF-kappa-B and MAPK pathways. Acts as a mediator of BMP4-mediated modulation of canonical Wnt signaling activity in neural stem cells. This gene is also required for DNA damage-induced ATM phosphorylation, p53 activation and cell cycle arrest. Involved in myelopoiesis.	0.0223465	upregulated	downregulated
ENSCARG00000024323	dusp8	dual specificity phosphatase 8	Predicted to have mitogen-activated protein kinase binding activity and phosphoprotein phosphatase activity. Predicted to be involved in inactivation of MAPK activity; peptidyl-threonine dephosphorylation; and peptidyl-tyrosine dephosphorylation.	0.0145097	upregulated	downregulated
ENSCARG00000069419	fam189a1	family with sequence similarity 189 member A1	This gene encoded protein which is a potential binding partner of a WW domain-containing protein which is involved in apoptosis and tumor suppression.	0.0381877	upregulated	downregulated
ENSCARG00000024403	cdk8	cyclin dependent kinase 8	Predicted to have RNA polymerase II CTD heptapeptide repeat kinase activity and cyclin-dependent protein serine/threonine kinase activity. Predicted to be involved in protein phosphorylation. Is involved in the innate immune and inflammatory response.	0.0307597	downregualted	upregulated
ENSCARG00000008146	dlb	deltaB	Predicted to have Notch binding activity. It also involved in diencephalon development and midbrain development activities.	0.0445185	upregulated	downregulated
ENSCARG00000020120	ankrd37	ankyrin repeat domain 37	Played an important role in the regulation of hypoxia-induced autophagy. The translocation of ANKRD37 into cell nuclear is required for promoting cell growth and HIF-1a induced autophagy.	0.00192869	upregulated	downregulated
ENSCARG00000023278	g6pca.2	glucose-6-phosphatase a, catalytic subunit, tandem duplicate 2	Predicted to have glucose-6-phosphatase activity and involved in gluconeogenesis and glucose 6-phosphate metabolic process.	0.00013256	upregulated	downregulated
ENSCARG00000002122	plk2b	polo-like kinase 2b (Drosophila)	Predicted to have protein serine/threonine kinase activity. It may be involved in regulation of cytokinesis.	0.00250029	upregulated	downregulated
ENSCARG00000022107	smad1	SMAD family member 1	This gene is predicted to have DNA binding activity; DNA-binding transcription factor activity; and metal ion binding activity. It also involved in several processes, including BMP signaling pathway; myeloid cell development; and negative regulation of transcription, DNA-templated.	0.00421618	upregulated	downregulated
ENSCARG00000057432	smad6b	SMAD family member 6b	Predicted to have DNA binding activity and DNA-binding transcription factor activity. Predicted to be involved in regulation of transcription, DNA-templated and transforming growth factor beta receptor signaling pathway.	0.0136635	upregulated	downregulated
ENSCARG00000040507	smad7	SMAD family member 7	Predicted to have DNA binding activity and DNA-binding transcription factor activity. Predicted to be involved in regulation of transcription, DNA-templated and transforming growth factor beta receptor signaling pathway.	0.0496532	upregulated	downregulated
ENSCARG00000002349	Irrc32	leucine rich repeat containing 32	This gene is an important regulator of transforming growth factor beta (TGFB1, TGFB2 and TGFB3). It is also required for epithelial fusion during palate development by regulating activation of TGF-beta-3.	0.00013256	upregulated	downregulated
ENSCARG00000040722	tlr5a	toll-like receptor 5a	Predicted to have signaling receptor activity. This gene is also involved in activation of immune response and toll-like receptor signaling pathway.	0.00599751	upregulated	downregulated
ENSCARG00000006287	grem2b	gremlin-2-like	Predicted to have BMP binding activity and receptor ligand activity. Involved in BMP signaling pathway involved in heart development; cardiac atrium development; and cartilage morphogenesis. As an antagonist of BMP, this gene may play a role in regulating organogenesis, body patterning, and tissue differentiation.	0.0383802	upregulated	downregulated
ENSCARG00000013713	prss23	serine protease 23	Predicted to have serine-type endopeptidase activity. Involved in atrioventricular valve development; endocardium morphogenesis; and regulation of Notch signaling pathway.	0.0378	upregulated	upregulated
ENSCARG00000058869	matk	megakaryocyte-associated tyrosine kinase	This gene is predicted to have ATP binding activity and non-membrane spanning protein tyrosine kinase activity. It is also involved in protein phosphorylation.	0.0377	upregulated	downregulated
ENSCARG00000023355	flt1	fms related receptor tyrosine kinase 1	Predicted to have vascular endothelial growth factor binding activity and vascular endothelial growth factor-activated receptor activity. Involved in blood vessel development; establishment of left/right asymmetry; and regulation of heart contraction.	0.0128	upregulated	downregulated
ENSCARG00000030254	dusp4	dual specificity phosphatase 4	This gene has mitogen-activated protein kinase binding activity and phosphoprotein phosphatase activity.	0.0218	upregulated	downregulated
ENSCARG00000029355	dusp5	dual specificity phosphatase 5	Predicted to have mitogen-activated protein kinase binding activity and phosphoprotein phosphatase activity. This gene is also involved in endoderm formation; inactivation of MAPK activity; and protein dephosphorylation	0.0102	upregulated	downregulated
ENSCARG00000070124	dusp6	dual specificity phosphatase 6	This gene have phosphoprotein phosphatase activity. It involved in negative regulation of cardiac muscle tissue regeneration; regulation of endodermal cell fate specification; and regulation of signal transduction.	0.0024	upregulated	downregulated
ENSCARG00000010621	ip6k2a	Inositol hexakisphosphate kinase 2a	Predicted to have inositol hexakisphosphate kinase activity. Involved in positive regulation of smoothened signaling pathway and signal transduction downstream of smoothened.	0.0307	upregulated	downregulated
ENSCARG00000004861	dgkd	diacylglycerol kinase delta	This gene plays an important role in cellular signal transduction, may also regulate clathrin-dependent endocytosis.	0.0497	downregualted	downregulated
ENSCARG00000068764	itpkcb	Inositol-trisphosphate 3-kinase Cb	Predicted to have inositol tetrakisphosphate kinase activity and inositol-1,4,5-trisphosphate 3-kinase activity. It is also involved in inositol phosphate biosynthetic process.	0.001	upregulated	downregulated
