# Supplementary material for: Trematode Diplostomum pseudospathaceum inducing differential immune gene expression in sexual and gynogenetic gibel carp (Carassius gibelio): parasites facilitating the coexistence of two reproductive forms of the invasive species
Source: Front Immunol. 2024 Jun 25;15:1392569. doi: 10.3389/fimmu.2024.1392569 (PMC11231671; doi:10.3389/fimmu.2024.1392569)
Supplement: Supplementary file 5 [file Table_5.xlsx]

## Sheet: List1
Supplementary table 5. List of the genes involved in 12 significant pathways revealed from KEGG analysis
KEGG category	KEGG subcategory	Pathway description/ID	KEGG ID	Gene name	Gene symbol
Environmental Information Processing	Signal transduction	FoxO signaling pathway/caua04068	113107083	serine/threonine-protein kinase PLK2-like	plk2
			113119662	interleukin-6-like	il6
			113040134	sphingosine-1-phosphate receptor 1	s1pr1
			113037796	serine/threonine-protein kinase PLK3-like	plk3
			113119136	serine/threonine-protein kinase PLK3-like	plk3
			113045432	serine/threonine-protein kinase PLK3-like	plk3
			113050665	growth arrest and DNA damage-inducible protein GADD45 alpha-like	gadd45a
			113083631	phosphatidylinositol 3-kinase regulatory subunit alpha	pik3r1a
			113056355	glucose-6-phosphatase catalytic subunit 1a, tandem duplicate 2	g6pc1a.2
			113049849	phosphatidylinositol 3-kinase regulatory subunit alpha-like	pik3r1a
			113111951	glucose-6-phosphatase catalytic subunit	g6pc
			113044375	insulin receptor substrate 2a	irs2a
			113110760	growth arrest and DNA damage-inducible protein GADD45 beta-like	gadd45b
			113065600	serine/threonine-protein kinase Sgk1-like	sgk1
			113108922	insulin receptor substrate 2b	irs2b
Organismal Systems	Endocrine system	Adipocytokine signaling pathway/caua04920	113117624	NF-kappa-B inhibitor alpha-like	nfkbia
			113047576	suppressor of cytokine signaling 3a	socs3a
			113060787	NF-kappa-B inhibitor alpha-like	nfkbia
			113056355	glucose-6-phosphatase catalytic subunit 1a, tandem duplicate 2	g6pc1a.2
			113111951	glucose-6-phosphatase catalytic subunit	g6pc
			113044375	insulin receptor substrate 2a	irs2a
			113050296	solute carrier family 2 member 1b	slc2a1b
			113107249	long-chain-fatty-acid--CoA ligase ACSBG2-like	acsbg2
			113048804	acyl-CoA synthetase long chain family member 4b	acsl4b
			113108922	insulin receptor substrate 2b	irs2b
Environmental Information Processing	Signal transduction	TGF-beta signaling pathway/caua04350	113110128	leucine-rich repeat-containing protein 32-like transforming growth factor beta activator	lrrc32
			113055872	gremlin-2-like	grem1
			113055891	gremlin-2-like	grem1
			113039038	mothers against decapentaplegic homolog 7-like	smad7
			113039053	mothers against decapentaplegic homolog 7-like	smad7
			113044459	SMAD family member 1	smad1
			113064453	mothers against decapentaplegic homolog 7-like	smad7
			113054786	leucine-rich repeat-containing protein 32-like/ transforming growth factor beta activator	lrrc32
			113061449	mothers against decapentaplegic homolog 6-like	smad6
			113042413	SKI-like proto-oncogene b	skilb
Cellular Processes	Cell growth and death	Apoptosis/caua04210	113102263	DNA damage-inducible transcript 3 protein-like	ddit3
			113117624	NF-kappa-B inhibitor alpha-like	nfkbia
			113105115	nerve growth factor b (beta polypeptide)	ngfb
			113060787	NF-kappa-B inhibitor alpha-like	nfkbia
			113050665	growth arrest and DNA damage-inducible protein GADD45 alpha-like	gadd45a
			113038706	tumor necrosis factor receptor superfamily member 1A-like	tnfrsf1a
			113083631	phosphatidylinositol 3-kinase regulatory subunit alpha	pik3r1a
			113049849	phosphatidylinositol 3-kinase regulatory subunit alpha-like	pik3r1a
			113059157	induced myeloid leukemia cell differentiation protein Mcl-1 homolog	mcl1
			113053425	CASP8 and FADD-like apoptosis regulator	cflar
			113110760	growth arrest and DNA damage-inducible protein GADD45 beta-like	gadd45b
Environmental Information Processing	Signal transduction	Notch signaling pathway/caua04330	113076471	delta-like protein B	dllb
			113120901	delta-like protein 4	dll4
			113054065	NOTCH regulated ankyrin repeat protein a	nrarpa
			113109645	notch-regulated ankyrin repeat-containing protein A	nrarp
			113049667	notch1b notch receptor 1b	notch1b
			113079338	neurogenic locus notch homolog protein 1-like	notch1
			113062988	delta-like protein 4	dll4
Organismal Systems	Immune system	C-type lectin receptor signaling pathway/caua04625	113117624	NF-kappa-B inhibitor alpha-like	nfkbia
			113119662	interleukin-6-like	il6
			113057688	serine/threonine-protein phosphatase 2B catalytic subunit	pp2b
			113037796	serine/threonine-protein kinase PLK3-like	plk3
			113119136	serine/threonine-protein kinase PLK3-like	plk3
			113045432	serine/threonine-protein kinase PLK3-like	plk3
			113060787	NF-kappa-B inhibitor alpha-like	nfkbia
			113083631	phosphatidylinositol 3-kinase regulatory subunit alpha	pik3r1a
			113049849	phosphatidylinositol 3-kinase regulatory subunit alpha-like	pik3r1a
Cellular Processes	Transport and catabolism	Efferocytosis/caua04148	113076151	prostaglandin E2 receptor EP4 subtype-like	ptger4
			113037767	probable G-protein coupled receptor 132	gpr132
			113040134	sphingosine-1-phosphate receptor 1	s1pr1
			113107528	CCAAT enhancer binding protein beta	cebpb
			113107548	CCAAT/enhancer-binding protein beta-like	cebpb
			113058496	hypoxia-inducible factor 1-alpha-like	hif1a
			113046867	integrin beta 3a	itgb3a
			113039873	dusp5 dual specificity phosphatase 5	dusp5
			113064216	dual specificity protein phosphatase 4-like	dusp4
			113050296	solute carrier family 2 member 1b	slc2a1b
			113065600	serine/threonine-protein kinase Sgk1-like	sgk1
Organismal Systems	Immune system	Intestinal immune network for IgA production/caua04672	113118392	C-C chemokine receptor type 9-like	ccr9
			113119662	interleukin-6-like	il6
			113053577	C-X-C chemokine receptor type 4-B-like	cxcr4
			113108763	C-X-C chemokine receptor type 4-B-like	cxcr4
			113045676	chemokine (C-C motif) receptor 9a	ccr9a
Organismal Systems	Endocrine system	Insulin signaling pathway/caua04910	113047576	suppressor of cytokine signaling 3a	socs3a
			113083631	phosphatidylinositol 3-kinase regulatory subunit alpha	pik3r1a
			113056355	glucose-6-phosphatase catalytic subunit 1a, tandem duplicate 2	g6pc1a.2
			113049849	phosphatidylinositol 3-kinase regulatory subunit alpha-like	pik3r1a
			113046966	suppressor of cytokine signaling 1-like	socs1
			113111951	g6pc glucose-6-phosphatase catalytic subunit	g6pc
			113044375	insulin receptor substrate 2a	irs2a
			113107242	MAPK interacting serine/threonine kinase 2b	mknk2b
			113108922	insulin receptor substrate 2b	irs2b
Genetic Information Processing	Information processing in viruses	Virion - Human immunodeficiency virus/caua03260	113053577	C-X-C chemokine receptor type 4-B-like	cxcr4
			113108763	C-X-C chemokine receptor type 4-B-like	cxcr4
Organismal Systems	Immune system	Toll-like receptor signaling pathway/caua04620	113117624	NF-kappa-B inhibitor alpha-like	nfkbia
			113119662	interleukin-6-like	il6
			113111840	mitogen-activated protein kinase 8-like	mapk8
			113060787	NF-kappa-B inhibitor alpha-like	nfkbia
			113083631	phosphatidylinositol 3-kinase regulatory subunit alpha	pik3r1a
			113049849	phosphatidylinositol 3-kinase regulatory subunit alpha-like	pik3r1a
			113068531	toll-like receptor 5a	tlr5a
Environmental Information Processing	Signal transduction	Phosphatidylinositol signaling system/caua04070	113118445	inositol-trisphosphate 3-kinase Cb	tpkcb
			113114624	diacylglycerol kinase delta-like	dgkd
			113050461	inositol hexakisphosphate kinase 2-like	ip6k2
			113083631	phosphatidylinositol 3-kinase regulatory subunit alpha	pik3r1a
			113049849	phosphatidylinositol 3-kinase regulatory subunit alpha-like	pik3r1a
			113111962	phospholipase C, epsilon 1	plce1
			113050380	inositol hexakisphosphate kinase 2-like	ip6k2
